# Supplementary material for: Drop Dissolution Intensified by Acoustic Levitation
Source: Micromachines (Basel). 2024 Jun 20;15(6):805. doi: 10.3390/mi15060805 (PMC11205613; doi:10.3390/mi15060805)
Supplement: Supplementary file 1 [file micromachines-15-00805-s001.zip]

Archive with 4 entries (4 files):
- S1_ALM_n-butyl acetate.avi
- S2_GRM_n-butyl acetate.avi
- S3_RSD_case1_1-butanol.avi
- S4_RSD_case2_ morpholine_toluene.avi
